# Supplementary material for: Liquid Biopsy in Gastrointestinal Cancers: Circulating Tumor DNA for Molecular Residual Disease Assessment and Early Treatment Monitoring
Source: Cancers (Basel). 2026 Mar 20;18(6):1014. doi: 10.3390/cancers18061014 (PMC13025614; doi:10.3390/cancers18061014)
Supplement: Supplementary file 1 [file cancers-18-01014-s001.zip]

Archive with 1 entries (1 files):
- cancers-4193795-supplementary.pdf
